# Supplementary material for: Accelerated search for biomolecular network models to interpret high-throughput experimental data
Source: BMC Bioinformatics. 2007 Jul 18;8:258. doi: 10.1186/1471-2105-8-258 (PMC1940030; doi:10.1186/1471-2105-8-258)
Supplement: Additional file 1 — Supplementary Table 1. Fuzzy rule sets obtained (using the TT3 data set) for each cell cycle gene, showing each run of the evoluationary algorithm (with a different random number generator seed). Supplementary Table 2. Rule sets obtained for each gene (a) using the TT3 data set (lowest error ("best") and consensus of algorithm runs, (b) using the TT2 data set, and (c) using the Shake data set (with only the consensus shown for the latter two). Supplementary Table 3. Errors and probabilities of finding rule sets by chance for each data set, applying the rule sets shown in Supplementary Table 2. Data Sheets. In addition, there are sheets with the data sets described in the paper, containing fuzzified, arctan(log)-transformed gene expression ratios for the human cell cycle marker genes (Table 2). [file 1471-2105-8-258-S1.xls]

## Sheet: Contents
Supplementary data for S. Datta & B. A. Sokhansanj, "Accelerated Search for Biomolecular Network Models to Interpret High-Throughput Experimental Data"
Table 1	Fuzzy rule sets obtained (using the TT3 data set) for each cell cycle gene, showing each run of the evoluationary algorithm (with a different random number generator seed).
Table 2	Rule sets obtained for each gene (a) using the TT3 data set (lowest error ("best") and consensus of algorithm runs, (b) using the TT2 data set, and (c) using the Shake data set (with only the consensus shown for the latter two).
Table 3	Errors and probabilities of finding rule sets by chance for each data set, applying the rule sets shown in Supplementary Table 2.
Data Sheets
These are the fuzzified, arctan(log)-transformed gene expression ratio data sets from the Whitfield, et al. paper, for the human cell cycle marker genes.

## Sheet: Table1
	20 Genes starting from 1 to 20 and the other 19 as inputs.
	G1/S CCNE1 cyclin E1 Hs.9700
	CCNE1	E2F1	CDC6	PCNA	RFC4	DHFR	RRM2	RAD51	CDC2	TOP2A	CCNF	CCNA2	STK15	BUB1	CCNB1	PLK1	PTTG1	RAD21	VEGFC	CDKN3	Minerror	Seed
	0	3	0	0	0	0	-3	0	-3	-3	-3	-3	-3	-3	0	-3	0	-3	-3	0	0.15784	153000
	0	3	3	0	0	0	-3	0	-3	-3	0	-3	-3	0	0	-3	0	-3	0	0	0.13862	52123
	0	3	3	0	0	0	0	0	-3	-3	0	-3	-3	-2	0	-3	0	0	0	1	0.15199	523000
	0	3	0	0	0	0	0	-1	-3	-3	0	-3	-3	-2	0	-3	0	-3	-3	0	0.16567	431000
	0	3	3	0	0	0	-3	0	-3	-3	0	-3	-3	0	0	-3	0	0	-3	0	0.14578	762000
	0	0	3	0	0	0	-3	0	-3	-3	-3	-3	-3	-1	0	-3	0	-3	-3	0	0.16832	397000
	0	3	2	0	0	0	0	0	-3	-3	-1	-3	-3	0	0	-3	0	-3	0	0	0.1578	609000
	0	2	0	0	0	0	0	0	-3	-3	0	-3	-3	0	0	-3	0	-1	0	0	0.14198	420000
	0	3	3	0	0	0	-3	0	-3	-3	-1	-3	-3	0	0	-3	0	0	-2	0	0.16205	776000
	0	3	3	0	0	0	0	0	-3	-3	0	-3	-3	0	-3	-3	1	0	0	0	0.15433	367000
Frequency		Positive 9	Positive 8	Zero 10	Zero 10	Zero 10	Neg/Zero 5	Zero 9	Neg 10	Neg 10	Zero 6	Neg 10	Neg 10	Zero 6	Zero 9	Neg 10	Zero 9	Neg 6	Neg/Zero 5	Zero 9
	0	3	3	0	0	0	0	0	-3	-3	0	-3	-3	0	0	-3	0	0	0	0
							-3											-3
	G1/S E2F1 E2F transcription factor 1 Hs.96055
	CCNE1	E2F1	CDC6	PCNA	RFC4	DHFR	RRM2	RAD51	CDC2	TOP2A	CCNF	CCNA2	STK15	BUB1	CCNB1	PLK1	PTTG1	RAD21	VEGFC	CDKN3	Minerror	Seed
	3	0	3	3	3	0	3	0	0	0	0	-3	-3	-3	-3	-3	0	0	-3	0	0.16122	689000
	3	0	3	3	3	0	0	0	0	0	0	0	-3	-3	-3	-3	-3	0	-3	-3	0.15729	592000
	3	0	3	3	1	0	0	0	0	0	0	0	-3	0	0	-3	-3	0	-3	0	0.14275	614000
	2	0	3	3	3	3	0	0	0	0	0	-3	-3	-3	0	-3	-3	-3	-3	0	0.17961	482000
	3	0	3	3	0	0	3	0	0	-1	0	-3	-3	0	0	-3	-3	0	-3	0	0.17107	567000
	3	0	3	3	3	0	0	0	0	0	0	-3	-3	-3	0	-3	-3	0	-3	0	0.14739	726000
	3	0	3	3	3	0	0	0	0	0	0	0	-3	-3	-3	-3	-3	0	-3	0	0.14726	98044
	3	0	3	3	3	3	0	0	0	-3	0	-3	-3	-3	0	-3	-3	0	-3	-1	0.17959	225000
	3	0	3	3	3	3	0	0	0	0	0	-3	-3	-3	0	-3	0	0	-3	0	0.1533	606000
	3	0	3	3	0	0	0	0	0	0	0	0	-3	-3	0	-3	-3	1	-3	-3	0.16408	400000
Frequency	P 10		P 10	P 10	P 8	Z 7	Z 8	Zero 10	Zero 10	Z 8	Zero 10	N 6	N 10	N 8	Z 7	N 10	N 8	Z 8	N 10	Z 7
	3	0	3	3	3	0	0	0	0	0	0	-3	-3	-3	0	-3	-3	0	-3	0
	G1/S CDC6 CDC6 (cell division cycle 6, S. cerevisiae) homolog Hs.69563
	CCNE1	E2F1	CDC6	PCNA	RFC4	DHFR	RRM2	RAD51	CDC2	TOP2A	CCNF	CCNA2	STK15	BUB1	CCNB1	PLK1	PTTG1	RAD21	VEGFC	CDKN3	Minerror	Seed
	0	3	0	0	0	0	3	3	0	-3	0	0	-3	0	0	-3	-3	0	-3	0	0.10289	194000
	3	3	0	3	0	0	3	0	0	0	0	0	-3	-3	0	-3	-3	0	-3	-3	0.10345	266000
	3	3	0	0	0	3	3	0	0	0	0	0	-3	-3	-3	-3	-3	0	-3	-3	0.11916	939000
	0	3	0	0	3	0	3	3	0	0	-3	0	-3	0	0	-3	0	0	-3	-3	0.12058	498000
	0	3	0	0	0	0	3	0	0	0	0	0	-3	0	0	-3	-3	0	-3	0	0.08335	52370
	0	3	0	3	0	3	3	0	0	0	0	0	-3	-3	0	-3	0	0	-3	-3	0.1062	968000
	0	3	0	0	0	0	3	0	0	0	-3	0	-3	-1	0	-3	-3	0	-3	-3	0.11829	616000
	0	3	0	3	0	0	3	0	0	0	-3	0	-3	-3	-1	-3	0	0	-3	-3	0.1318	437000
	3	3	0	3	0	0	3	0	0	0	0	0	-3	0	0	-3	-3	0	-3	0	0.099187	883000
	3	3	0	0	0	3	3	0	0	0	0	0	-3	0	0	-3	-3	0	-3	0	0.096004	661000
Frequency	Z 6	P 10		Z 6	Z 9	Z 7	P 10	Z 8	Zero 10	Z 9	Z 7	Zero 10	N 10	Z 6	Z 8	N 10	N 8	Zero 10	N 10	N 6
	0	3	0	0	0	0	3	0	0	0	0	0	-3	0	0	-3	-3	0	-3	-3
	G1/S PCNA proliferating cell nuclear antigen Hs.78996
	CCNE1	E2F1	CDC6	PCNA	RFC4	DHFR	RRM2	RAD51	CDC2	TOP2A	CCNF	CCNA2	STK15	BUB1	CCNB1	PLK1	PTTG1	RAD21	VEGFC	CDKN3	Minerror	Seed
	0	3	3	0	3	3	0	0	1	0	0	0	0	-3	0	0	0	0	-3	-3	0.24857	872000
	0	3	3	0	3	0	3	0	1	3	0	0	-3	-3	-3	-3	-3	0	0	0	0.26599	148000
	3	3	3	0	3	3	3	0	1	0	0	-1	0	0	0	-3	0	0	0	0	0.26771	703000
	0	3	3	0	3	3	3	3	1	0	0	-3	0	-3	-1	-3	-2	0	-3	0	0.27595	370000
	0	3	3	0	3	0	3	3	3	3	-3	-1	-3	-3	0	-3	0	0	-3	0	0.27147	723000
	1	3	3	0	3	3	3	3	1	0	0	-3	-3	-3	-3	-3	-3	0	-3	0	0.29122	338000
	1	3	0	0	3	3	3	0	3	0	-3	0	0	0	-3	-3	-3	0	-3	0	0.28001	163000
	3	3	3	0	3	0	0	3	1	1	0	0	-3	0	0	-3	-2	0	-3	-3	0.2798	53739
	0	3	3	0	3	0	3	0	3	1	0	0	-3	-3	0	-3	0	0	-3	0	0.25522	567000
	0	3	3	0	3	0	0	0	0	1	0	0	0	0	-1	-3	-3	0	-3	0	0.26055	725000
Frequency	Z 6	P 10	P 9		P 10	P/Z 5	P 7	Z 6	P 9	P/Z 5	Z 8	Z 6	N/Z 5	N 6	N/Z 5	N 9	N 6	Zero 10	N 8	Z 8
	0	3	3	0	3	0	3	0	1	0	0	0	0	-3	0	-3	-3	0	-3	0
						3							-3
	S RFC4 replication factor C (activator 1) 4 (37kD) Hs.35120
	CCNE1	E2F1	CDC6	PCNA	RFC4	DHFR	RRM2	RAD51	CDC2	TOP2A	CCNF	CCNA2	STK15	BUB1	CCNB1	PLK1	PTTG1	RAD21	VEGFC	CDKN3	Minerror	Seed
	0	3	3	3	0	3	0	0	3	1	2	0	-3	-3	0	-1	-3	0	-3	2	0.16224	140000
	-1	3	3	3	0	1	3	3	1	3	2	-3	-3	-3	0	-3	0	0	-3	0	0.16615	938000
	0	3	3	3	0	3	1	0	3	3	0	-3	0	-3	0	-3	2	-3	0	0	0.14414	554000
	0	0	3	3	0	3	0	0	3	3	-2	-1	-2	-3	-1	-3	0	0	-3	0	0.1481	601000
	0	3	3	3	0	3	1	0	3	1	0	0	-2	-3	-1	-3	0	-3	-3	3	0.16294	289000
	-2	3	0	3	0	3	0	0	3	3	-1	0	-3	-3	0	-3	0	0	0	0	0.12999	252000
	0	1	0	3	0	3	0	0	3	3	0	0	-3	-3	-1	-3	0	-2	-3	0	0.139	935000
	0	3	3	3	0	3	0	0	3	3	0	-1	-3	-3	0	-3	0	0	0	3	0.13102	918000
	0	3	0	3	0	2	1	0	3	3	0	-1	-3	-3	0	-3	0	0	-3	2	0.13957	445000
	-3	3	3	3	0	3	0	0	1	3	0	0	-3	-3	0	-3	-1	-2	0	-2	0.15905	501000
Frequency	Z 7	P 9	P 7	P 10		P 10	Z 6	Z 9	P 10	P 10	Z 6	N/Z 5	N 9	N 10	Z 7	N 10	Z 7	Z 6	N 6	Z 5
	0	3	3	3	0	3	0	0	3	3	0	0	-3	-3	0	-3	0	0	-3	0
	S DHFR dihydrofolate reductase
	CCNE1	E2F1	CDC6	PCNA	RFC4	DHFR	RRM2	RAD51	CDC2	TOP2A	CCNF	CCNA2	STK15	BUB1	CCNB1	PLK1	PTTG1	RAD21	VEGFC	CDKN3	Minerror	Seed
	0	1	0	0	3	0	3	0	3	3	-3	3	-2	0	0	-3	-3	0	-3	0	0.24518	794000
	-3	3	3	3	3	0	3	1	3	3	0	0	0	0	-3	-3	-3	2	-3	-2	0.24699	877000
	-3	0	3	1	3	0	3	3	3	1	-3	1	-2	0	0	-2	0	0	-3	-3	0.25173	769000
	-1	3	3	0	3	0	3	0	1	3	0	0	0	0	-3	-2	0	0	0	-2	0.23045	299000
	-3	3	3	0	3	0	3	0	3	3	0	1	-3	0	-1	-2	-3	0	-1	-3	0.2495	997000
	0	0	3	0	3	0	3	0	3	0	0	3	0	0	-2	-3	0	3	-3	-3	0.24417	848000
	-1	3	3	0	3	0	3	2	3	3	0	0	0	0	-1	-3	-2	0	-3	-3	0.25202	857000
	-3	3	3	3	3	0	3	3	3	1	-2	1	-3	0	0	-2	0	0	-1	-3	0.25594	890000
	-3	3	3	0	3	0	3	0	3	3	-3	3	-3	0	0	-3	0	0	0	0	0.23259	41769
	-3	0	3	0	3	0	3	1	3	1	0	0	-2	0	0	-3	0	2	-3	-3	0.24026	222000
Frequency	N 8	P 7	P 9	Z 7	P 10		P 10	P/Z 5	P 10	P 9	Z 6	P 6	N 6	Z 10	N/Z 5	N 10	Z 6	Z 7	N 8	N 8
	-3	3	3	0	3	0	3	0	3	3	0	3	-3	0	0	-3	0	0	-3	-3
	S RRM2 ribonucleotide reductase M2 polypeptide Hs.75319
	CCNE1	E2F1	CDC6	PCNA	RFC4	DHFR	RRM2	RAD51	CDC2	TOP2A	CCNF	CCNA2	STK15	BUB1	CCNB1	PLK1	PTTG1	RAD21	VEGFC	CDKN3	Minerror	Seed
	-3	3	3	0	3	3	0	3	3	0	2	3	0	0	0	-3	-3	0	-3	-3	0.40805	882000
	0	0	3	0	0	3	0	3	3	0	0	3	0	0	-2	0	-3	0	0	-3	0.33662	489000
	0	0	3	3	0	0	0	3	3	0	0	3	0	0	0	0	-3	0	-3	0	0.31163	669000
	0	0	0	3	0	2	0	3	3	0	0	3	0	0	0	-3	-3	-3	-3	-3	0.38785	497000
	0	0	0	0	0	3	0	3	3	0	1	3	0	0	0	-3	-3	0	0	-3	0.36403	369000
	0	0	3	3	0	3	0	3	3	3	0	3	0	0	0	-3	-3	0	-3	-3	0.35589	731000
	0	0	3	0	3	3	0	3	3	3	0	3	0	0	0	-3	-3	0	0	-3	0.34925	600000
	0	0	0	0	0	3	0	3	3	0	0	3	0	0	0	-3	-3	-2	0	-3	0.33636	34065
	0	0	3	0	0	0	0	3	3	0	0	3	0	0	0	-3	-3	0	0	-3	0.29347	83281
	0	0	3	0	0	0	0	3	3	0	0	3	0	0	0	-3	-3	0	0	0	0.27464	874000
Frequency	Z 9	Z 9	P 7	Z 7	Z 8	P 7		P 10	P 10	Z 8	Z 8	P 10	Zero 10	Zero 10	Z 9	N 8	N 10	Z 8	Z 6	N 8
	0	0	3	0	0	3	0	3	3	0	0	3	0	0	0	-3	-3	0	0	-3
	S RAD51 RAD51 (S. cerevisiae) homolog (E coli RecA homolog) Hs.23044
	CCNE1	E2F1	CDC6	PCNA	RFC4	DHFR	RRM2	RAD51	CDC2	TOP2A	CCNF	CCNA2	STK15	BUB1	CCNB1	PLK1	PTTG1	RAD21	VEGFC	CDKN3	Minerror	Seed
	0	0	3	2	3	0	3	0	3	3	1	3	2	0	0	0	-3	-3	0	-3	0.25303	364000
	3	0	0	2	0	3	3	0	3	0	3	1	0	0	0	0	-3	0	0	0	0.23858	985000
	0	0	3	3	0	3	3	0	3	3	3	3	0	0	3	0	-3	-1	0	-3	0.25701	672000
	0	2	3	0	0	0	3	0	3	3	3	3	0	0	0	-3	-3	-3	0	0	0.2437	128000
	-2	0	3	0	0	0	3	0	3	3	1	3	3	0	0	-3	-3	-3	-3	0	0.26299	352000
	0	0	3	0	0	0	3	0	3	0	3	1	0	0	2	0	-3	0	0	-3	0.2311	385000
	0	0	0	3	0	0	3	0	3	3	3	3	0	0	0	-2	-3	-3	-3	-3	0.24809	552000
	0	0	3	3	0	0	3	0	3	3	3	1	2	0	0	0	-3	-3	0	-3	0.23824	341000
	0	-2	3	3	0	0	3	0	3	3	0	0	3	0	0	0	-3	-3	0	0	0.24824	735000
	0	0	2	0	0	3	3	0	3	0	3	1	0	0	0	0	-3	-3	0	0	0.22012	219000
Frequency	Z 8	Z 8	P 8	P 6	Z 9	Z 7	P 10		P 10	P 7	P 9	P 9	Z 6	Zero 10	Z 8	Z 7	N 10	N 8	Z 8	N/Z 5
	0	0	3	3	0	0	3	0	3	3	3	3	0	0	0	0	-3	-3	0	0
																				-3
	G2 CDC2 cell division cycle 2, G1 to S and G2 to M protein kinase|cyclin-dependent protein kinase|cell cycle control|mitotic start control point|nucleus
	CCNE1	E2F1	CDC6	PCNA	RFC4	DHFR	RRM2	RAD51	CDC2	TOP2A	CCNF	CCNA2	STK15	BUB1	CCNB1	PLK1	PTTG1	RAD21	VEGFC	CDKN3	Minerror	Seed
	-3	0	0	0	0	0	1	3	0	3	2	3	3	0	0	-2	0	0	0	0	0.4015	901000
	-3	0	0	0	0	3	3	3	0	3	3	3	3	0	0	0	0	0	0	0	0.31193	981000
	-3	0	0	0	0	0	3	3	0	3	3	0	3	0	0	0	-3	0	0	0	0.31783	210000
	-3	0	0	0	0	3	3	3	0	3	3	3	0	0	0	0	0	0	0	0	0.29914	317000
	0	0	0	0	0	1	3	3	0	3	3	3	3	3	0	0	-3	0	0	0	0.382	593000
	-3	0	0	0	0	1	3	3	0	3	3	3	3	0	0	0	-2	0	0	0	0.35601	203000
	-3	0	0	0	0	0	3	3	0	3	3	3	3	0	0	0	0	0	0	0	0.30221	506000
	0	0	0	3	0	0	3	3	0	3	3	3	3	0	0	0	0	0	0	0	0.3085	163000
	-3	0	0	3	0	0	3	3	0	3	3	3	3	0	0	0	0	0	0	0	0.31945	640000
	-3	0	0	3	0	0	3	3	0	3	3	3	0	0	0	0	0	0	0	0	0.31311	447000
Frequency	N 8	Zero 10	Zero 10	Z 7	Zero 10	Z 6	P 10	P 10		P 10	P 10	P 9	P 8	Z 9	Zero 10	Z 9	Z 7	Zero 10	Zero 10	Zero 10
	-3	0	0	0	0	0	3	3	0	3	3	3	3	0	0	0	0	0	0	0
	G2 TOP2A topoisomerase (DNA) II alpha (170kD) Hs.156346
	CCNE1	E2F1	CDC6	PCNA	RFC4	DHFR	RRM2	RAD51	CDC2	TOP2A	CCNF	CCNA2	STK15	BUB1	CCNB1	PLK1	PTTG1	RAD21	VEGFC	CDKN3	Minerror	Seed
	0	0	0	0	0	0	0	0	3	0	3	0	3	0	0	0	0	0	0	0	0.073243	692000
	-3	0	0	0	0	0	0	2	3	0	3	0	3	0	0	3	0	0	0	0	0.15054	199000
	-3	0	0	0	0	0	0	0	3	0	3	3	3	0	0	1	0	0	0	0	0.1411	608000
	-3	0	0	0	0	0	0	0	3	0	3	3	3	0	0	0	0	0	0	0	0.099862	727000
	0	0	0	0	0	0	0	0	3	0	3	3	3	3	0	0	0	0	0	0	0.12668	584000
	-3	0	0	0	0	0	0	0	3	0	3	3	3	0	0	3	0	2	0	0	0.17372	253000
	-3	0	0	0	0	0	0	0	3	0	3	3	3	0	0	3	0	0	0	0	0.13727	64360
	-3	0	0	3	0	0	0	0	3	0	3	3	3	3	1	3	0	0	0	0	0.21527	939000
	-3	0	0	0	0	0	3	3	3	0	3	3	3	1	0	3	0	0	0	0	0.20525	819000
	-3	0	0	0	0	0	0	0	3	0	3	0	3	0	0	3	0	0	0	0	0.13718	414000
Frequency	N 8	Zero 10	Zero 10	Z 9	Zero 10	Zero 10	Z 9	Z 8	P 10		P 10	P 7	P 10	Z 7	Z 9	P 7	Zero 10	Z 9	Zero 10	Zero 10
	-3	0	0	0	0	0	0	0	3	0	3	3	3	0	0	3	0	0	0	0
	G2 CCNF cyclin F cyclin|cell cycle control
	CCNE1	E2F1	CDC6	PCNA	RFC4	DHFR	RRM2	RAD51	CDC2	TOP2A	CCNF	CCNA2	STK15	BUB1	CCNB1	PLK1	PTTG1	RAD21	VEGFC	CDKN3	Minerror	Seed
	-3	0	-3	0	0	0	3	0	3	3	0	3	3	0	0	3	0	0	3	3	0.21255	13647
	-3	0	0	0	0	0	0	0	3	3	0	3	3	2	3	3	0	0	0	0	0.19464	794000
	0	-3	0	0	0	-1	1	0	3	3	0	3	3	3	0	3	0	0	0	0	0.20538	244000
	-3	0	-3	0	0	0	0	3	3	3	0	3	3	3	0	3	0	0	2	0	0.21357	927000
	-3	0	0	-3	0	0	0	0	3	3	0	0	3	0	0	3	0	0	0	0	0.15484	242000
	-3	0	0	-3	0	0	0	0	3	3	0	3	3	0	0	3	3	0	0	0	0.19373	639000
	-3	0	0	0	0	0	0	0	3	3	0	0	3	3	0	3	0	0	0	0	0.15379	447000
	-3	0	0	0	0	0	0	0	3	3	0	3	2	0	0	3	1	0	0	0	0.18672	9201.6
	0	0	0	0	0	0	0	0	3	3	0	0	3	0	0	3	0	0	0	0	0.11728	688000
	-3	0	0	0	0	0	0	0	3	3	0	3	3	0	0	3	0	0	0	3	0.162	740000
Frequency	N 8	Z 9	Z 8	Z 8	Zero 10	Z 9	Z 8	Z 9	P 10	P 10		P 7	P 10	Z 6	Z 9	P 10	Z 8	Zero 10	Z 8	Z 8
	-3	0	0	0	0	0	0	0	3	3	0	3	3	0	0	3	0	0	0	0
	G2 CCNA2 cyclin A2 Hs.85137
	CCNE1	E2F1	CDC6	PCNA	RFC4	DHFR	RRM2	RAD51	CDC2	TOP2A	CCNF	CCNA2	STK15	BUB1	CCNB1	PLK1	PTTG1	RAD21	VEGFC	CDKN3	Minerror	Seed
	-3	0	0	0	-3	0	3	3	3	3	3	0	3	3	0	0	0	0	0	0	0.16484	861000
	-3	-3	0	0	0	3	3	3	3	3	3	0	3	3	0	2	0	0	0	0	0.17505	173000
	-3	0	0	0	0	0	3	0	3	3	1	0	3	3	0	3	-2	0	0	0	0.16425	515000
	-3	0	0	-2	0	0	3	3	3	3	3	0	3	3	1	0	0	0	0	0	0.17555	938000
	-3	-3	0	0	0	3	3	3	3	3	3	0	3	3	0	0	0	0	0	0	0.17298	139000
	-3	-3	0	-3	0	0	3	3	3	3	0	0	3	3	0	0	0	0	0	0	0.15805	422000
	-3	-3	0	0	0	0	3	3	3	3	0	0	3	3	0	3	0	0	0	0	0.15862	38465
	-3	-3	0	0	0	2	3	0	3	3	0	0	3	3	0	3	0	0	0	0	0.16936	43225
	0	-3	0	0	0	0	3	0	3	0	0	0	3	0	0	0	0	0	0	0	0.14154	497000
	-3	-3	0	0	0	2	3	0	3	3	3	0	3	3	0	0	0	0	0	0	0.16414	704000
Frequency	N 9	N 7	Zero 10	Z 8	Z 9	Z 6	P 10	P 6	P 10	P 9	P 6		P 10	P 9	Z 9	Z 6	Z 9	Zero 10	Zero 10	Zero 10
	-3	-3	0	0	0	0	3	3	3	3	3	0	3	3	0	0	0	0	0	0
	M STK15
	CCNE1	E2F1	CDC6	PCNA	RFC4	DHFR	RRM2	RAD51	CDC2	TOP2A	CCNF	CCNA2	STK15	BUB1	CCNB1	PLK1	PTTG1	RAD21	VEGFC	CDKN3	Minerror	Seed
	-3	-3	-3	0	0	0	0	0	3	3	3	0	0	3	0	3	0	0	3	0	0.13922	584000
	-3	0	-3	0	0	0	0	0	3	3	3	3	0	3	0	3	0	0	0	0	0.1404	497000
	-3	-3	-3	0	0	0	0	0	3	3	0	3	0	3	0	3	0	0	3	0	0.15553	434000
	-3	-3	-3	0	0	0	0	3	3	3	3	3	0	3	3	3	0	0	3	0	0.20348	225000
	-3	0	0	0	0	0	0	0	0	3	3	0	0	3	0	3	0	0	0	0	0.088592	599000
	-3	-3	-3	0	0	0	0	0	0	3	3	3	0	3	0	3	0	0	0	0	0.12085	898000
	0	0	-3	0	0	0	0	0	0	3	3	3	0	3	0	3	0	0	3	0	0.12432	851000
	-3	-3	-3	0	0	0	0	0	3	3	3	0	0	3	0	3	0	0	0	0	0.12969	631000
	-3	-3	-3	0	0	0	0	0	3	3	3	0	0	3	3	3	0	3	1	0	0.19767	786000
	-3	-3	-2	0	0	0	0	0	3	3	3	0	0	3	3	3	0	0	3	0	0.18464	795000
Frequency	N 9	N 7	N 9	Zero 10	Zero 10	Zero 10	Zero 10	Z 9	P 7	P 10	P 9	P/Z 5		P 10	Z 7	P 10	Zero 10	Z 9	P 6	Zero 10
	-3	-3	-3	0	0	0	0	0	3	3	3	0	0	3	0	3	0	0	3	0
												3
	M BUB1 budding uninhibited by benzimidazoles 1 (yeast homolog) protein kinase|oncogenesis|mitotic checkpoint|mitotic spindle checkpoint|cell proliferation|kinetochore|spindle pole body
	CCNE1	E2F1	CDC6	PCNA	RFC4	DHFR	RRM2	RAD51	CDC2	TOP2A	CCNF	CCNA2	STK15	BUB1	CCNB1	PLK1	PTTG1	RAD21	VEGFC	CDKN3	Minerror	Seed
	-3	-3	0	-3	0	-3	0	0	0	0	3	3	3	0	0	3	0	0	2	3	0.11943	331000
	-3	-3	-3	0	0	0	0	0	0	0	0	3	3	0	0	3	0	3	3	3	0.099672	538000
	-3	-3	-3	0	-3	0	0	0	0	0	0	3	3	0	0	3	0	0	3	3	0.096744	650000
	-3	-3	0	-3	-3	0	0	0	0	0	3	3	3	0	0	3	0	0	3	3	0.10651	1909.2
	-3	-3	-3	-3	0	0	0	0	0	0	3	3	3	0	0	3	2	0	3	3	0.11073	100000
	-3	0	-3	0	-3	0	0	0	0	0	0	3	3	0	0	3	3	0	3	0	0.10186	467000
	-3	-3	-3	-3	-3	0	0	0	0	3	0	0	3	0	0	3	0	0	0	3	0.11146	909000
	-3	-3	0	0	-3	0	0	0	0	3	0	3	3	0	0	3	3	3	3	3	0.11082	401000
	0	-3	-3	0	-3	0	0	0	0	3	0	3	3	0	0	3	3	3	3	0	0.10555	792000
	-3	-3	-3	-3	0	0	0	0	0	0	3	3	3	0	0	3	3	3	3	0	0.10983	184000
Frequency	N 9	N 9	N 7	N/Z 5	N 6	Z 9	Zero 10	Zero 10	Zero 10	Z 7	Z 6	P 9	P 10		Zero 10	P 10	Z/P 5	Z 6	P 9	P 7
	-3	-3	-3	0	-3	0	0	0	0	0	0	3	3	0	0	3	0	0	3	3
				-3
	M CCNB1 cyclin B1 Hs.23960
	CCNE1	E2F1	CDC6	PCNA	RFC4	DHFR	RRM2	RAD51	CDC2	TOP2A	CCNF	CCNA2	STK15	BUB1	CCNB1	PLK1	PTTG1	RAD21	VEGFC	CDKN3	Minerror	Seed
	-2	-3	0	-2	0	-3	-3	3	1	0	-1	3	3	2	0	3	1	2	3	-3	0.37485	786000
	-3	-2	-1	-3	3	-3	-1	2	0	-1	1	3	3	2	0	3	3	3	2	-2	0.37964	388000
	-3	-2	-1	-2	0	0	-1	3	-1	2	-1	2	3	2	0	3	0	0	0	0	0.37373	758000
	-3	-2	0	-2	2	-1	-1	3	0	0	-1	2	3	3	0	3	3	3	0	-1	0.36752	820000
	-2	-3	0	-2	-2	-3	-1	3	0	1	-1	3	3	2	0	3	3	3	0	-2	0.37339	378000
	-3	-2	-3	-3	-2	-3	-1	1	0	0	1	0	3	2	0	1	0	3	-3	-2	0.38567	444000
	0	-2	0	-3	-2	1	-1	3	2	0	-1	2	3	3	0	1	0	3	3	0	0.3822	934000
	-3	-3	-1	-3	2	-3	-1	3	2	-1	-1	2	3	2	0	3	0	3	2	0	0.37563	319000
	-3	-2	-1	-3	-3	-1	-1	3	1	0	-1	2	3	2	0	3	3	0	-2	0	0.37596	499000
	-3	-2	1	-3	-2	-3	1	0	0	0	0	0	3	0	0	3	1	3	2	-2	0.38671	604000
Frequency	N 9	N 10	N 6	N 10	N 8	N 9	N 10	P 9	Z 5	Z 6	N 9	P 8	P 10	P 9		P 10	P 6	P 8	P 5	N 6
	-3	-2	-1	-3	-2	-3	-1	3	0	0	-1	2	3	2	0	3	3	3	0	-2
	M PLK1 Polo-like kinase
	CCNE1	E2F1	CDC6	PCNA	RFC4	DHFR	RRM2	RAD51	CDC2	TOP2A	CCNF	CCNA2	STK15	BUB1	CCNB1	PLK1	PTTG1	RAD21	VEGFC	CDKN3	Minerror	Seed
	0	-3	-3	-3	-3	0	-3	0	0	3	3	3	3	3	0	0	3	3	3	3	0.25678	849000
	-3	-3	-3	0	0	0	0	0	0	0	3	0	3	3	0	0	3	0	3	0	0.17745	951000
	-3	-3	-3	-3	0	0	0	0	0	0	3	3	3	3	0	0	3	3	0	0	0.22258	405000
	0	-3	-3	0	0	0	0	0	0	3	0	0	3	3	0	0	3	0	3	0	0.17538	728000
	0	-3	-3	-3	0	0	0	0	0	3	3	0	3	3	0	0	3	0	0	3	0.19951	666000
	0	-3	-3	0	0	0	0	0	0	0	3	0	3	3	0	0	3	0	3	3	0.18244	641000
	0	-3	-3	-3	0	0	0	0	0	3	3	2	3	3	0	0	3	0	3	0	0.22197	24249
	0	-3	-3	0	0	0	-3	0	0	3	3	3	3	3	0	0	0	0	0	3	0.21991	50790
	-3	-3	-3	-3	0	0	0	0	0	0	3	0	3	3	3	0	0	0	3	3	0.22014	587000
	0	-3	-3	0	0	0	0	0	0	0	3	0	3	3	0	0	0	0	3	0	0.15272	265000
Frequency	Z 7	N 10	N 10	N/Z 5	Z 9	Zero 10	Z 8	Zero 10	Zero 10	P/Z 5	P 9	Z 6	P 10	P 10	Z 9		P 7	P 8	P 7	P/Z 5
	0	-3	-3	0	0	0	0	0	0	0	3	0	3	3	0	0	3	0	3	0
				-3						3										3
	M/G1 PTTG1 pituitary tumor-transforming 1 Hs.252587 AA430032
	CCNE1	E2F1	CDC6	PCNA	RFC4	DHFR	RRM2	RAD51	CDC2	TOP2A	CCNF	CCNA2	STK15	BUB1	CCNB1	PLK1	PTTG1	RAD21	VEGFC	CDKN3	Minerror	Seed
	0	0	-2	-3	0	0	-3	-3	0	0	0	0	0	3	0	3	0	0	0	3	0.1509	813000
	0	-3	-3	-3	0	0	-3	-3	-3	0	0	0	3	3	0	3	0	0	2	1	0.1926	746000
	0	-3	-3	0	0	-3	-3	-3	-3	0	0	0	3	2	0	3	0	3	3	3	0.17235	355000
	0	-3	-3	0	0	0	-3	-3	-1	0	0	-2	3	0	0	3	0	0	3	3	0.16815	189000
	0	-3	-3	0	0	0	-3	-3	-2	0	0	0	0	0	0	3	0	3	1	3	0.15325	138000
	0	0	-3	0	0	0	-3	-3	-2	0	0	0	0	3	0	3	0	0	3	3	0.14973	14839
	0	0	-3	0	0	0	-3	-3	-2	0	0	-3	3	3	0	3	0	0	3	3	0.16912	681000
	0	-3	-3	-3	0	0	-3	-3	-3	0	0	0	0	3	0	3	0	3	3	3	0.16743	664000
	0	-3	-3	-3	0	-3	-3	0	0	0	0	-3	0	2	0	3	0	3	3	3	0.1716	418000
	0	-3	-3	-3	0	-3	-3	-3	-3	2	0	-3	3	3	0	3	0	0	1	3	0.19673	678000
Frequency	Z 10	N 7	N 10	N/Z 5	Zero 10	Z 7	N 10	N 9	N 8	Z 9	Zero 10	Z 6	P/Z 5	P 8	Zero 10	P 10		Z 6	P 9	P 10
	0	-3	-3	0	0	0	-3	-3	-3	0	0	0	0	3	0	3	0	0	3	3
				-3									3
	M/G1 RAD21 RAD21 (S. pombe) homolog Hs.81848 AA683102
	CCNE1	E2F1	CDC6	PCNA	RFC4	DHFR	RRM2	RAD51	CDC2	TOP2A	CCNF	CCNA2	STK15	BUB1	CCNB1	PLK1	PTTG1	RAD21	VEGFC	CDKN3	Minerror	Seed
	-3	1	0	2	0	0	0	-3	-3	0	0	0	3	3	1	3	3	0	0	3	0.27776	142000
	-3	0	0	0	0	0	-3	-3	-3	0	-1	3	3	3	3	3	3	0	-2	3	0.28493	7414.1
	-3	1	0	0	0	0	-3	-3	-3	3	0	0	1	3	3	2	3	0	0	3	0.29115	236000
	-3	0	0	0	0	0	-3	-2	-1	0	-1	0	3	3	0	3	3	0	-2	3	0.28121	876000
	-3	-1	0	2	-2	0	-3	-3	-3	0	0	3	3	0	1	3	3	0	0	1	0.30837	80985
	-3	0	0	2	-2	0	-3	-3	-1	2	-1	0	3	3	0	3	1	0	0	3	0.29978	237000
	-3	0	0	3	0	0	-3	-3	-3	3	0	3	1	3	0	3	3	0	0	3	0.29382	485000
	-3	0	0	2	-2	0	-3	-3	-3	3	-1	3	3	2	0	3	3	0	0	3	0.30505	977000
	-3	1	0	0	-2	2	-3	-3	-3	3	0	0	3	3	3	3	3	0	0	3	0.29787	920000
	-3	1	0	0	0	0	-3	-2	-3	0	-3	3	3	3	3	3	0	0	0	3	0.29093	890000
Frequency	N 10	Z 5	Zero 10	P/Z 5	Z 6	Z 9	N 9	N 10	N 10	P/Z 5	N/Z 5	P/Z 5	P 10	P 9	P 6	P 10	P 9		Z 8	P 10
	-3	0	0	0	0	0	-3	-3	-3	0	0	0	3	3	3	3	3	0	0	3
												3
	M/G1 VEGFC vascular endothelial growth factor C Hs.79141 H07899 vascular endothelial growth factor related protein VRP
	CCNE1	E2F1	CDC6	PCNA	RFC4	DHFR	RRM2	RAD51	CDC2	TOP2A	CCNF	CCNA2	STK15	BUB1	CCNB1	PLK1	PTTG1	RAD21	VEGFC	CDKN3	Minerror	Seed
	-3	-3	-3	-2	0	-3	-3	-1	0	0	0	0	3	3	0	3	3	0	0	0	0.11161	884000
	0	-3	-3	0	-3	0	-3	-1	0	0	2	0	3	3	0	3	0	0	0	0	0.10969	234000
	-3	-3	-3	-3	-3	-3	-3	0	0	0	0	0	3	3	3	3	3	0	0	0	0.11582	609000
	-3	-3	-3	-3	-3	-2	-3	0	0	0	3	0	3	3	0	3	3	0	0	3	0.1228	336000
	-3	-3	-3	-3	-3	-3	-3	-1	0	0	0	0	3	3	0	3	0	0	0	0	0.11012	584000
	-3	-3	-3	-3	-1	-3	-3	-3	0	0	3	0	3	3	0	3	3	0	0	0	0.11814	133000
	0	-3	-3	-3	-3	-3	-3	-1	0	0	3	0	3	3	0	3	3	0	0	0	0.11559	543000
	0	-3	-2	-3	-3	0	-3	-1	0	0	3	0	3	3	0	3	3	0	0	0	0.11397	161000
	0	-3	-3	-3	0	-3	0	-1	0	0	0	0	3	2	2	3	3	0	0	3	0.12271	321000
	-3	-3	-3	-2	0	-3	-3	0	0	0	0	0	3	3	0	3	3	0	0	0	0.11802	467000
Frequency	N 6	N 10	N 10	N 9	N 7	N 8	N 9	N 7	Zero 10	Zero 10	P/Z 5	Zero 10	P 10	P 10	Z 8	P 10	P 8	Zero 10		Z 8
	-3	-3	-3	-3	-3	-3	-3	-1	0	0	0	0	3	3	0	3	3	0	0	0
											3
	M/G1 CDKN3 cyclin-dependent kinase inhibitor 3 (CDK2-associated dual specificity phosphatase) Hs.84113 AA284072 CIP2=Cdi1=KAP1 phosphatase=G1/S cell cycle gene
	CCNE1	E2F1	CDC6	PCNA	RFC4	DHFR	RRM2	RAD51	CDC2	TOP2A	CCNF	CCNA2	STK15	BUB1	CCNB1	PLK1	PTTG1	RAD21	VEGFC	CDKN3	Minerror	Seed
	2	-3	-3	0	-3	0	-3	0	0	3	0	-3	0	3	0	3	3	3	0	0	0.237	468000
	0	0	-3	-3	0	0	-3	0	-1	2	0	0	0	3	-2	3	3	0	0	0	0.22725	200000
	0	0	-3	-3	-1	-1	-3	0	-1	0	0	0	2	3	-2	3	3	3	3	0	0.24925	452000
	0	-3	-3	0	0	-1	-3	-3	-3	2	3	-3	3	3	0	3	3	3	3	0	0.24738	111000
	2	0	-3	0	0	0	-3	-3	-3	0	3	0	3	3	0	3	3	0	0	0	0.22675	562000
	3	0	-3	0	0	-1	-3	-3	0	3	0	0	2	3	0	3	3	3	0	0	0.22386	217000
	0	0	0	0	0	-1	-3	0	-3	0	3	0	2	3	0	3	3	3	0	0	0.22042	815000
	2	0	-3	-3	0	0	-3	0	-1	0	3	0	0	3	0	3	3	3	0	0	0.2214	278000
	0	0	-3	0	-1	0	-3	-3	-3	2	3	0	2	3	0	3	3	3	0	0	0.23227	87461
	2	0	-3	0	0	0	-3	0	0	0	0	-3	3	3	0	3	3	3	3	0	0.22781	582000
Frequency	P 6	Z 8	N 9	Z 7	Z 7	Z 6	N 10	Z 6	N 7	P/Z 5	P/Z 5	Z 7	P 7	P 10	Z 8	P 10	P 10	P 8	Z 7
	2	0	-3	0	0	0	-3	0	-3	0	0	0	3	3	0	3	3	3	0	0
											3

## Sheet: Table2
		CCNE1	E2F1	CDC6	PCNA	RFC4	DHFR	RRM2	RAD51	CDC2	TOP2A	CCNF	CCNA2	STK15	BUB1	CCNB1	PLK1	PTTG1	RAD21	VEGFC	CDKN3	FREQ
	CCNE1
	Consensus 1	0	3	3	0	0	0	0	0	-3	-3	0	-3	-3	0	0	-3	0	0	0	0	12
	Consensus 2	0	3	3	0	0	0	-3	0	-3	-3	0	-3	-3	0	0	-3	0	-3	0	0
	Best Error	0	3	3	0	0	0	-3	0	-3	-3	0	-3	-3	0	0	-3	0	-3	0	0
	TT2 Consensus	0	0	3	3	0	0	0	-3	-3	-3	-3	-3	-3	-3	0	0	0	0	0	0
	Shake Consensus	0	0	0	0	0	0	0	0	0	-3	0	0	-3	-3	0	-3	0	0	-3	3
	E2F1
	Consensus 1	3	0	3	3	3	0	0	0	0	0	0	-3	-3	-3	0	-3	-3	0	-3	0	10
	Consensus 2	3	0	3	3	3	0	0	0	0	0	0	-3	-3	-3	0	-3	-3	0	-3	0
	Best Error	3	0	3	3	1	0	0	0	0	0	0	0	-3	0	0	-3	-3	0	-3	0
	TT2 Consensus	0	0	3	3	3	0	3	0	0	-3	-3	-3	0	0	0	-3	-3	-3	0	0
	Shake Consensus	0	0	3	3	0	0	3	3	0	0	0	0	-3	-3	-3	-3	-3	0	0	-2
	CDC6
	Consensus 1	0	3	0	0	0	0	3	0	0	0	0	0	-3	0	0	-3	-3	0	-3	-3	9
	Consensus 2	0	3	0	0	0	0	3	0	0	0	0	0	-3	0	0	-3	-3	0	-3	-3
	Best Error	0	3	0	0	0	0	3	0	0	0	0	0	-3	0	0	-3	-3	0	-3	0
	TT2 Consensus	3	3	0	3	3	0	3	0	0	-3	0	-3	0	-3	-3	-3	-3	-3	0	0
	Shake Consensus	0	3	0	3	3	0	3	3	0	1	0	2	0	0	0	-3	0	0	0	3
	PCNA
	Consensus 1	0	3	3	0	3	0	3	0	1	0	0	0	0	-3	0	-3	-3	0	-3	0	8
	Consensus 2	0	3	3	0	3	3	3	0	1	0	0	0	-3	-3	0	-3	-3	0	-3	0
	Best Error	0	3	3	0	3	3	0	0	1	0	0	0	0	-3	0	0	0	0	-3	-3
	TT2 Consensus	3	3	3	0	0	0	3	0	0	0	0	-2	0	-3	0	0	0	-3	0	3
	Shake Consensus	0	3	3	0	0	0	0	0	0	0	0	-3	-3	-3	-3	-3	-3	0	0	0
	RFC4
	Consensus 1	0	3	3	3	0	3	0	0	3	3	0	0	-3	-3	0	-3	0	0	-3	0	7
	Consensus 2	0	3	3	3	0	3	0	0	3	3	0	0	-3	-3	0	-3	0	0	-3	0
	Best Error	-2	3	0	3	0	3	0	0	3	3	-1	0	-3	-3	0	-3	0	0	0	0
	TT2 Consensus	0	3	0	0	0	0	3	3	3	0	0	0	0	0	0	-3	-3	0	0	-3
	Shake Consensus	2	1	3	0	0	3	3	3	0	0	3	0	0	0	0	3	3	0	3	0
	DHFR
	Consensus 1	-3	3	3	0	3	0	3	0	3	3	0	3	-3	0	0	-3	0	0	-3	-3	7
	Consensus 2	-3	3	3	0	3	0	3	0	3	3	0	3	-3	0	0	-3	0	0	-3	-3
	Best Error	-1	3	3	0	3	0	3	0	1	3	0	0	0	0	-3	-2	0	0	0	-2
	TT2 Consensus	0	3	-1	0	3	0	3	2	3	0	0	-2	-3	0	0	-3	-3	-1	-3	0
	Shake Consensus	3	3	1	-3	3	0	3	3	-1	-2	1	0	2	2	0	3	3	0	0	1
	RRM2
	Consensus 1	0	0	3	0	0	3	0	3	3	0	0	3	0	0	0	-3	-3	0	0	-3	13
	Consensus 2	0	0	3	0	0	3	0	3	3	0	0	3	0	0	0	-3	-3	0	0	-3
	Best Error	0	0	3	0	0	0	0	3	3	0	0	3	0	0	0	-3	-3	0	0	0
	TT2 Consensus	-1	0	0	0	3	3	0	3	3	3	0	3	0	0	0	-3	-3	0	-3	-3
	Shake Consensus	0	3	3	3	3	0	0	3	0	3	3	0	3	0	0	3	0	0	0	-3
	RAD51
	Consensus 1	0	0	3	3	0	0	3	0	3	3	3	3	0	0	0	0	-3	-3	0	0	9
	Consensus 2	0	0	3	3	0	0	3	0	3	3	3	3	0	0	0	0	-3	-3	0	-3
	Best Error	0	0	2	0	0	3	3	0	3	0	3	1	0	0	0	0	-3	-3	0	0
	TT2 Consensus	-3	0	3	0	3	0	3	0	3	3	3	3	0	0	-3	0	-3	0	-3	-3
	Shake Consensus	0	3	3	0	0	0	3	0	3	0	-1	3	2	2	0	0	3	0	-3	0
	CDC2
	Consensus 1	-3	0	0	0	0	0	3	3	0	3	3	3	3	0	0	0	0	0	0	0	18
	Consensus 2	-3	0	0	0	0	0	3	3	0	3	3	3	3	0	0	0	0	0	0	0
	Best Error	-3	0	0	0	0	3	3	3	0	3	3	3	0	0	0	0	0	0	0	0
	TT2 Consensus	-3	0	0	0	0	0	3	3	0	3	3	3	3	0	0	0	0	0	0	0
	Shake Consensus	0	0	0	0	0	0	1	3	0	3	3	3	3	0	2	0	-3	0	-3	-3
	TOP2A
	Consensus 1	-3	0	0	0	0	0	0	0	3	0	3	3	3	0	0	3	0	0	0	0	17
	Consensus 2	-3	0	0	0	0	0	0	0	3	0	3	3	3	0	0	3	0	0	0	0
	Best Error	0	0	0	0	0	0	0	0	3	0	3	0	3	0	0	0	0	0	0	0
	TT2 Consensus	-3	0	0	0	0	0	0	0	3	0	3	3	3	0	0	0	0	0	0	0
	Shake Consensus	-3	3	0	0	0	0	3	0	3	0	3	3	3	0	0	3	-3	0	0	-3
	CCNF
	Consensus 1	-3	0	0	0	0	0	0	0	3	3	0	3	3	0	0	3	0	0	0	0	17
	Consensus 2	-3	0	0	0	0	0	0	0	3	3	0	3	3	0	0	3	0	0	0	0
	Best Error	0	0	0	0	0	0	0	0	3	3	0	0	3	0	0	3	0	0	0	0
	TT2 Consensus	-3	0	0	0	0	0	0	3	3	3	0	3	3	0	0	3	0	0	0	0
	Shake Consensus	0	0	0	0	3	0	3	0	3	3	0	0	3	0	0	3	-3	-3	0	-3
	CCNA2
	Consensus 1	-3	-3	0	0	0	0	3	3	3	3	3	0	3	3	0	0	0	0	0	0	14
	Consensus 2	-3	-3	0	0	0	0	3	3	3	3	3	0	3	3	0	0	0	0	0	0
	Best Error	0	-3	0	0	0	0	3	0	3	0	0	0	3	0	0	0	0	0	0	0
	TT2 Consensus	-3	-3	0	0	0	0	3	0	3	3	3	0	3	0	0	3	0	0	0	0
	Shake Consensus	-3	0	0	-3	0	0	0	3	3	3	0	0	3	3	3	3	0	0	0	0
	STK15
	Consensus 1	-3	-3	-3	0	0	0	0	0	3	3	3	0	0	3	0	3	0	0	3	0	13
	Consensus 2	-3	-3	-3	0	0	0	0	0	3	3	3	3	0	3	0	3	0	0	3	0
	Best Error	-3	0	0	0	0	0	0	0	0	3	3	0	0	3	0	3	0	0	0	0
	TT2 Consensus	-3	0	0	0	0	0	0	0	3	3	3	0	0	3	3	3	0	0	0	3
	Shake Consensus	-3	0	0	-3	0	0	0	0	0	0	0	3	0	3	3	3	0	0	3	0
	BUB1
	Consensus 1	-3	-3	-3	0	-3	0	0	0	0	0	0	3	3	0	0	3	0	0	3	3	13
	Consensus 2	-3	-3	-3	-3	-3	0	0	0	0	0	0	3	3	0	0	3	0	0	3	3
	Best Error	-3	-3	-3	0	-3	0	0	0	0	0	0	3	3	0	0	3	0	0	3	3
	TT2 Consensus	-3	0	0	0	0	0	0	0	0	0	0	0	3	0	3	3	3	0	3	3
	Shake Consensus	-3	-3	0	-3	0	0	0	0	0	0	0	3	3	0	3	3	3	0	3	3
	CCNB1
	Consensus 1	-3	-2	-1	-3	-2	-3	-1	3	0	0	-1	2	3	2	0	3	3	3	0	-2	5
	Consensus 2	-3	-2	-1	-3	-2	-3	-1	3	0	0	-1	2	3	2	0	3	3	3	0	-2
	Best Error	-3	-2	0	-2	2	-1	-1	3	0	0	-1	2	3	3	0	3	3	3	0	-1
	TT2 Consensus	0	0	-3	0	0	0	0	0	2	0	0	0	3	3	0	3	0	0	0	3
	Shake Consensus	-3	-3	0	-3	0	0	0	0	0	0	0	3	3	3	0	3	3	3	0	-3
	PLK1
	Consensus 1	0	-3	-3	0	0	0	0	0	0	0	3	0	3	3	0	0	3	0	3	0	11
	Consensus 2	0	-3	-3	0	0	0	0	0	0	3	3	0	3	3	0	0	3	0	3	3
	Best Error	0	-3	-3	0	0	0	0	0	0	0	3	0	3	3	0	0	0	0	3	0
	TT2 Consensus	0	0	0	0	-3	0	0	0	0	3	0	0	3	3	3	0	3	0	0	3
	Shake Consensus	-3	0	0	-3	0	0	0	0	0	0	3	3	3	3	3	0	0	0	0	0
	PTTG1
	Consensus 1	0	-3	-3	0	0	0	-3	-3	-3	0	0	0	0	3	0	3	0	0	3	3	11
	Consensus 2	0	-3	-3	-3	0	0	-3	-3	-3	0	0	0	3	3	0	3	0	0	3	3
	Best Error	0	0	-3	0	0	0	-3	-3	-2	0	0	0	0	3	0	3	0	0	3	3
	TT2 Consensus	0	-3	0	0	-3	0	-3	-3	-3	0	0	0	3	0	0	3	0	3	0	3
	Shake Consensus	0	0	0	-3	0	0	0	0	0	-3	-3	0	3	3	3	0	0	0	3	3
	RAD21
	Consensus 1	-3	0	0	0	0	0	-3	-3	-3	0	0	0	3	3	3	3	3	0	0	3	9
	Consensus 2	-3	0	0	0	0	0	-3	-3	-3	0	0	3	3	3	3	3	3	0	0	3
	Best Error	-3	1	0	2	0	0	0	-3	-3	0	0	0	3	3	1	3	3	0	0	3
	TT2 Consensus	0	-3	-3	-3	0	0	-3	0	-3	3	0	3	0	0	2	3	3	0	0	3
	Shake Consensus	-3	0	0	0	-3	0	0	3	0	-1	-3	3	3	2	3	3	0	0	0	0
	VEGFC
	Consensus 1	-3	-3	-3	-3	-3	-3	-3	-1	0	0	0	0	3	3	0	3	3	0	0	0	8
	Consensus 2	-3	-3	-3	-3	-3	-3	-3	-1	0	0	3	0	3	3	0	3	3	0	0	0
	Best Error	0	-3	-3	0	-3	0	-3	-1	0	0	2	0	3	3	0	3	0	0	0	0
	TT2 Consensus	0	0	0	0	0	-3	-3	-3	0	0	0	0	3	3	3	3	0	0	0	3
	Shake Consensus	-3	0	0	0	0	0	0	-3	-3	0	0	0	3	0	0	3	3	0	0	3
	CDKN3
	Consensus 1	2	0	-3	0	0	0	-3	0	-3	0	0	0	3	3	0	3	3	3	0	0	10
	Consensus 2	2	0	-3	0	0	0	-3	0	-3	0	3	0	3	3	0	3	3	3	0	0
	Best Error	0	0	0	0	0	-1	-3	0	-3	0	3	0	2	3	0	3	3	3	0	0
	TT2 Consensus	0	0	0	0	-3	0	-3	-3	0	0	0	0	3	3	3	3	3	0	0	0
	Shake Consensus	3	0	0	0	0	0	0	0	-3	-3	-3	0	0	0	0	0	3	0	3	0

## Sheet: Table3
	Error and probability of finding rule set by chance for rules trained on TT3 tested on the other data sets (along with the error on the training set itself).
												Error and probability of finding rule set by chance for rules trained on TT2 and shake tested on the TT3 data set.
	Error	Prob(Err)	Error	Prob(Err)	Error	Prob(Err)	Error	Prob(Err)	Error	Prob(Err)		Error	Prob(Err)
	Best Rule Found on TT3
	TT3		TT2		TT1		TN		Shake			Consensus from TT2 tested on TT3
CCNE1	0.13862	2.1755e-10	0.30235	2.9218e-08	0.40608	6.232e-05	0.61577	0.023744	0.3072	2.3448e-07		0.1864	1.7919e-08
E2F1	0.14275	2.7124e-10	0.46749	0.00018248	0.96607	0.27609	0.62627	0.0014883	0.50789	0.00054519		0.22428	2.0759e-07
CDC6	0.08335	2.5479e-14	0.35098	0.00015435	0.46122	0.012952	0.31364	4.0877e-06	1.17	0.7277		0.18733	1.0033e-08
PCNA	0.24857	3.4663e-07	0.6941	0.03966	1.3174	0.81007	0.74454	0.013672	0.66582	0.0059679		0.4367	0.00055585
RFC4	0.12999	3.8509e-06	0.3677	0.00012891	0.55018	0.014251	0.37775	0.00020522	2.0414	0.99917		0.58838	0.054653
DHFR	0.23045	4.1501e-06	0.52389	0.0073254	0.77798	0.016348	0.60927	0.033362	2.6078	0.96138		0.41844	0.0013711
RRM2	0.27464	2.1604e-16	0.28729	3.5732e-12	0.46457	5.4485e-07	0.50181	0.0005926	1.0156	0.37998		0.41194	1.2766e-09
RAD51	0.22012	4.8257e-09	0.41123	2.1911e-06	0.23096	2.0625e-09	0.91096	0.17296	1.0238	0.31601		0.29493	5.7643e-07
CDC2	0.29914	3.3873e-15	0.26052	5.444e-13	0.18883	6.1393e-12	0.44982	3.9194e-11	0.53407	0.0030401		0.30221	5.2014e-15
TOP2A	0.073243	7.2615e-25	0.12859	1.1986e-13	0.076234	1.876e-19	0.26893	3.1674e-19	0.41333	1.6537e-05		0.099861	4.9096e-21
CCNF	0.11728	1.5603e-16	0.23045	1.6645e-11	0.15736	8.6723e-11	0.28171	4.5564e-07	0.8542	0.10018		0.16886	6.6497e-13
CCNA2	0.14154	1.1547e-10	0.14888	6.5953e-10	0.12119	5.2297e-12	0.26059	3.1086e-08	0.34461	1.6181e-07		0.20842	4.4851e-08
STK15	0.088592	2.0643e-21	0.19052	1.9356e-15	0.11562	1.2121e-20	0.2795	7.3167e-12	0.32165	4.9342e-14		0.17206	6.7344e-14
BUB1	0.096745	1.0171e-11	0.18488	8.5322e-10	0.21163	1.543e-07	0.17519	1.7275e-10	0.18693	2.5461e-07		0.12428	3.463e-10
CCNB1	0.36752	0.0029438	0.57971	0.0029968	0.41351	0.00099631	0.41575	0.0014457	0.28974	6.6772e-06		1.3066	0.72371
PLK1	0.15272	5.2338e-18	0.24539	2.3843e-11	0.23302	4.7433e-11	0.20967	7.62e-12	0.35788	6.0077e-12		0.26112	2.5366e-11
PTTG1	0.14973	2.3769e-09	0.31237	3.4225e-06	0.35048	6.5649e-05	0.23331	1.2719e-08	0.594	0.00019066		0.18037	3.0785e-08
RAD21	0.27776	5.7629e-05	0.40525	0.0038822	0.21257	3.9535e-05	0.79884	0.072043	0.58863	0.076153		0.47409	0.006075
VEGFC	0.10969	1.2744e-08	0.57706	0.011106	0.29235	0.0048455	0.224	1.5356e-06	0.55423	0.0027201		0.1626	7.6245e-07
CDKN3	0.22042	2.9206e-06	0.29278	9.739e-07	0.30887	1.9801e-05	0.41772	2.303e-05	0.9962	0.39205		0.29464	6.5291e-05
	Consensus Rule 1 from TT3
	TT3		TT2		TT1		TN		Shake			Consensus from Shake tested on TT3
CCNE1	0.17653	8.1052e-09	0.30885	4.552e-08	0.37154	1.6603e-05	0.63541	0.030685	0.29946	1.4671e-07		0.1916	2.6679e-08
E2F1	0.14739	4.4172e-10	0.51357	0.00071151	1.0865	0.55139	0.76955	0.032686	0.5231	0.00082244		0.2399	5.2931e-07
CDC6	0.086299	4.5388e-14	0.37819	0.00034469	0.40094	0.0053795	0.31215	3.8171e-06	1.3503	0.93736		0.51779	0.0046141
PCNA	0.26982	1.1179e-06	0.7451	0.067394	1.6454	0.98797	0.65064	0.0012043	0.41139	9.0689e-07		0.51795	0.0035652
RFC4	0.22892	0.00021431	0.34628	6.4505e-05	0.48625	0.0056829	0.40881	0.00046415	2.5247	1		1.2934	0.67803
DHFR	0.24018	6.4157e-06	0.46693	0.0028896	0.73486	0.0081902	0.63625	0.04158	3.2179	0.99281		1.1614	0.56519
RRM2	0.30691	2.0533e-14	0.30153	1.542e-11	0.59845	0.00023934	0.55555	0.0021525	0.80009	0.07946		0.70519	0.003853
RAD51	0.23848	1.8567e-08	0.44955	1.2647e-05	0.23261	2.3562e-09	1.4964	0.77533	1.0589	0.40062		0.46246	0.00035834
CDC2	0.30221	5.2014e-15	0.21501	1.2248e-15	0.15471	7.208e-14	0.5195	2.3507e-08	0.85037	0.14806		0.4888	2.9722e-07
TOP2A	0.13727	3.1275e-17	0.087014	4.0982e-17	0.11327	1.189e-15	0.4771	2.0767e-08	0.6095	0.0053625		0.38326	1.6229e-06
CCNF	0.15049	4.9883e-14	0.20284	6.9812e-13	0.1213	8.6161e-13	0.29255	8.2532e-07	0.95532	0.30137		0.55908	0.0027349
CCNA2	0.16071	8.5529e-10	0.10707	4.0701e-12	0.10914	8.8962e-13	0.22153	1.5041e-09	0.34427	1.5857e-07		0.24103	3.7287e-07
STK15	0.13922	3.211e-16	0.25159	5.649e-12	0.22786	2.672e-12	0.31974	3.7461e-10	0.4203	1.3838e-09		0.21978	2.4738e-11
BUB1	0.096745	1.0171e-11	0.18488	8.5322e-10	0.21163	1.543e-07	0.17519	1.7275e-10	0.18693	2.5461e-07		0.11259	8.7123e-11
CCNB1	0.37593	0.0034196	0.56568	0.0021587	0.4596	0.0028237	0.39301	0.00086087	0.32054	2.3638e-05		0.68262	0.10002
PLK1	0.16395	4.4494e-17	0.23868	1.1727e-11	0.22525	2.1177e-11	0.20474	4.334e-12	0.40526	5.4262e-10		0.26403	3.4096e-11
PTTG1	0.15301	3.2152e-09	0.25998	2.1659e-07	0.31822	1.9874e-05	0.28363	3.3556e-07	0.58053	0.00011591		0.40443	0.00058279
RAD21	0.37052	0.00080621	0.384	0.0026225	0.24313	0.00011788	0.99901	0.2911	0.67765	0.1244		0.51474	0.011245
VEGFC	0.11175	1.5532e-08	0.62708	0.022378	0.32125	0.0075528	0.22306	1.4611e-06	0.50032	0.00074171		0.19087	3.7724e-06
CDKN3	0.22857	4.3653e-06	0.23617	3.0994e-08	0.30982	2.055e-05	0.35532	1.3668e-06	0.93836	0.13587		1.8361	0.98966
	Consensus Rule 2 from TT3
	TT3		TT2		TT1		TN		Shake
CCNE1	0.13862	2.1755e-10	0.30235	2.9218e-08	0.40608	6.232e-05	0.61577	0.023744	0.3072	2.3448e-07
E2F1	0.14739	4.4172e-10	0.51357	0.00071151	1.0865	0.55139	0.76955	0.032686	0.5231	0.00082244
CDC6	0.086299	4.5388e-14	0.37819	0.00034469	0.40094	0.0053795	0.31215	3.8171e-06	1.3503	0.93736
PCNA	0.28589	2.5096e-06	0.77195	0.086294	1.7591	0.99645	0.67471	0.00244	0.42085	1.4814e-06
RFC4	0.22892	0.00021431	0.34628	6.4505e-05	0.48625	0.0056829	0.40881	0.00046415	2.5247	1
DHFR	0.24018	6.4157e-06	0.46693	0.0028896	0.73486	0.0081902	0.63625	0.04158	3.2179	0.99281
RRM2	0.30691	2.0533e-14	0.30153	1.542e-11	0.59845	0.00023934	0.55555	0.0021525	0.80009	0.07946
RAD51	0.23281	1.2421e-08	0.40919	1.9814e-06	0.21555	5.6021e-10	1.4025	0.69791	1.2406	0.8024
CDC2	0.30221	5.2014e-15	0.21501	1.2248e-15	0.15471	7.208e-14	0.5195	2.3507e-08	0.85037	0.14806
TOP2A	0.13727	3.1275e-17	0.087014	4.0982e-17	0.11327	1.189e-15	0.4771	2.0767e-08	0.6095	0.0053625
CCNF	0.15049	4.9883e-14	0.20284	6.9812e-13	0.1213	8.6161e-13	0.29255	8.2532e-07	0.95532	0.30137
CCNA2	0.16071	8.5529e-10	0.10707	4.0701e-12	0.10914	8.8962e-13	0.22153	1.5041e-09	0.34427	1.5857e-07
STK15	0.14586	1.058e-15	0.25957	1.3322e-11	0.21559	6.1496e-13	0.29768	4.7461e-11	0.39874	2.072e-10
BUB1	0.10471	3.1312e-11	0.20669	5.6182e-09	0.2628	2.8673e-06	0.21844	8.3289e-09	0.18087	1.7193e-07
CCNB1	0.37593	0.0034196	0.56568	0.0021587	0.4596	0.0028237	0.39301	0.00086087	0.32054	2.3638e-05
PLK1	0.19169	4.4918e-15	0.23108	5.0857e-12	0.21536	7.2003e-12	0.20191	3.1109e-12	0.51711	1.4034e-06
PTTG1	0.1792	2.8188e-08	0.31629	4.1026e-06	0.29617	7.9392e-06	0.2745	1.9654e-07	0.54696	3.0086e-05
RAD21	0.34712	0.00045431	0.32661	0.00076385	0.23136	7.904e-05	0.86759	0.1288	0.50127	0.041361
VEGFC	0.11463	2.0344e-08	0.64402	0.0277	0.30363	0.0057991	0.23146	2.2578e-06	0.52465	0.0013739
CDKN3	0.22407	3.5044e-06	0.26728	2.3203e-07	0.28781	8.3392e-06	0.37717	3.9812e-06	1.0019	0.42292

## Sheet: Data_TT1
Fuzzified gene expression values (transformed as described in Methods).
Time	0	0	2	4	6	8	10	12	14	16	20	30
CCNE1	0.37468	0.027006	-0.35878	-0.21856	-0.59128	-0.23677	-0.19217	0.51736	0.47879	0.54728	-0.53514	0.16261
E2F1	0.029983	-0.16515	-0.054952	0.12754	-0.55521	-0.21401	-0.18621	0.29331	0.48202	0.44831	0.39378	-0.24931
CDC6	0.19942	0.33231	0.18007	0.069547	-0.20183	-0.38738	-0.35094	0.14298	0.041417	0.3278	-0.25256	-0.067352
PCNA	0.30232	-0.084617	-0.059342	0.39052	-0.11267	-0.22586	0.0010587	0.13824	-0.30982	0.16989	-0.024056	-0.25836
RFC4	0.2064	0.5005	0.29832	0.034778	-0.38802	-0.33643	-0.071188	0.0018997	0.13839	-0.0077212	-0.35	-0.20021
DHFR	0.45942	0.29005	0.16788	0.14392	-0.13178	-0.012731	-0.044491	-0.031805	-0.29005	-0.20292	-0.31026	-0.27971
RRM2	0.08235	0.11093	0.068715	0.37981	-0.080196	0.065697	-0.091192	-0.45835	-0.43845	0.56898	0.13726	-0.23956
RAD51	0.33253	0.27676	0.19475	0.15532	0.26355	0.095426	-0.22365	-0.5162	-0.47028	0.16064	0.21919	-0.14198
CDC2	0.29005	0.019093	-0.11953	0.45942	0.57537	0.57537	-0.006366	-0.68452	-0.59637	0.038151	0.4968	-0.56288
TOP2A	0.21433	-0.13567	-0.074566	0.44709	0.59582	0.58996	0.2484	-0.59433	-0.73895	-0.22996	0.48795	-0.45686
CCNF	-0.21433	-0.006366	-0.18555	0.38017	0.7262	0.40557	-0.025451	-0.30527	-0.73375	-0.30024	0.57537	-0.49031
CCNA2	-0.038042	-0.13755	-0.20858	0.43347	0.50821	0.50977	0.41952	-0.56069	-0.59414	-0.26656	0.45886	-0.46056
STK15	-0.34278	-0.46617	-0.3594	0.46659	0.63648	0.69532	0.58507	-0.22377	-0.71233	-0.63986	0.6633	-0.62554
BUB1	-0.18555	-0.35332	-0.30527	0.14995	0.40557	0.48368	0.47002	0.31521	-0.60079	-0.36693	0.32012	-0.49031
CCNB1	-0.087001	-0.40171	-0.29961	0.28514	0.57595	0.44472	0.48545	-0.10372	-0.5179	-0.53677	0.14993	-0.34533
PLK1	-0.45007	-0.54107	-0.53507	0.30662	0.56761	0.66066	0.68009	0.10032	-0.65465	-0.47257	0.43297	-0.56151
PTTG1	-0.45657	-0.14602	-0.33207	-0.017283	0.41322	0.35561	0.46532	0.3433	-0.3607	-0.3546	-0.11698	-0.26648
RAD21	-0.17194	-0.38091	-0.38284	0.14689	0.1695	0.24383	0.50426	0.13506	-0.22314	-0.09408	0.063239	-0.25758
VEGFC	-0.1807	-0.15708	-0.20632	0.06654	0.1543	0.24049	0.19345	0.19329	-0.34273	-0.16481	0.31767	-0.12005
CDKN3	-0.30047	-0.46698	-0.46035	0.071521	0.19951	0.36345	0.34155	0.21564	-0.05204	-0.14895	0.6066	-0.27382

## Sheet: Data_TT2
Fuzzified gene expression values (transformed as described in Methods).
Time	0	1	2	3	4	5	6	7	8	9	10	11	12	14	15	16	18	20	22	24	26	28	32	36	40	44
CCNE1	0.29237	-0.044542	-0.21467	-0.27071	-0.24797	-0.52795	-0.26519	-0.56322	-0.2722	-0.040376	0.43828	0.64706	0.61575	0.55337	0.12932	-0.15962	-0.25551	-0.61562	-0.38604	-0.29883	0.47004	0.15736	0.31975	-0.022383	-0.024296	0.25177
E2F1	0.33582	0.46413	0.18784	0.38508	-0.11298	0.027999	-0.40035	-0.30106	-0.099446	-0.070343	0.082872	0.0086148	0.36739	0.3991	0.21704	-0.13952	-0.12409	-0.44646	-0.45807	-0.46421	-0.085477	0.29706	-0.017225	-0.43276	0.033264	-0.070348
CDC6	0.40403	0.35534	-0.10601	0.089238	-0.25186	-0.15766	-0.22574	-0.42343	-0.37373	-0.18979	0.27644	-0.17866	0.41137	0.54018	0.28315	0.21084	-0.11175	-0.36096	-0.3689	-0.35166	0.11062	0.058644	0.038575	-0.25485	-0.18576	0.11415
PCNA	0.21992	0.14126	0.0012529	0.21251	-0.058266	-0.16733	-0.11622	-0.19393	0.12174	-0.38527	0.21959	0.17181	0.38103	0.36675	0.11071	0.026452	-0.086199	-0.28092	-0.33475	-0.47846	-0.049835	-0.0038426	-0.041201	-0.07781	-0.18317	-0.022423
RFC4	0.33098	0.33063	0.2115	0.32727	-0.04371	0.01443	-0.18991	-0.18589	-0.26681	-0.23168	-0.42404	-0.23891	-0.065529	0.28209	0.34735	0.19629	0.12753	-0.21192	-0.25904	-0.071673	0.039769	0.014706	-0.0022721	0.055516	-0.24359	0.054046
DHFR	0.30024	0.11338	0.40557	0.076031	0.12567	-0.082299	-0.101	-0.14995	-0.24771	-0.23673	-0.2692	0.063451	0.025451	0.050821	0.2692	0.12567	0.063451	0.038151	-0.057142	-0.21433	-0.025451	-0.006366	-0.025451	-0.063451	0.063451	-0.069748
RRM2	0.47076	0.36705	0.40345	0.20729	0.21783	0.064109	-0.018308	-0.13798	-0.15668	-0.44375	-0.38825	-0.25752	-0.32895	0.21291	0.3496	0.25013	0.24655	-0.035824	-0.21305	-0.23809	-0.41036	-0.13364	-0.10032	0.079004	-0.44314	-0.011436
RAD51	0.3817	-0.034279	0.225	0.065056	0.27222	0.15513	0.20319	-0.22516	-0.16564	0.071865	-0.34944	-0.54632	-0.28716	0.046089	0.07729	0.33342	0.2671	0.11728	-0.088543	-0.21617	-0.35563	-0.016232	0.11121	0.047813	-0.23651	-0.031537
CDC2	0.13178	0.18555	0.2849	0.42955	0.5063	0.58257	0.3888	0.61768	0.27447	-0.43342	-0.68452	-0.6115	-0.65483	-0.39727	0.006366	-0.025451	0.3579	0.39305	0.21433	-0.44849	-0.51248	-0.21999	0.1738	0.27971	-0.13786	0.11953
TOP2A	-0.17787	-0.28355	0.040767	0.27287	0.37187	0.50095	0.5366	0.60102	0.20025	-0.12677	-0.51443	-0.50077	-0.6056	-0.4944	-0.3129	-0.023498	0.32758	0.43613	0.24218	-0.10537	-0.47106	-0.26147	-0.16033	0.38897	-0.093885	0.050048
CCNF	-0.41774	-0.46299	-0.1072	0.3579	0.52447	0.66793	0.60079	0.3758	0.22561	-0.38017	-0.47349	-0.64616	-0.4968	-0.3487	-0.063451	-0.16194	0.5	0.45581	0.44103	-0.22561	-0.29005	-0.31026	0.1072	0.17969	-0.20864	-0.20864
CCNA2	-0.20397	-0.30164	0.12978	0.15357	0.46933	0.43123	0.45801	0.48861	0.3067	-0.051005	-0.286	-0.41856	-0.60719	-0.52693	-0.067032	-0.062483	0.17352	0.23374	0.24404	0.0099483	-0.40432	-0.2653	-0.10978	0.30702	-0.27577	0.0011924
STK15	-0.54918	-0.19454	-0.38559	0.30929	0.3208	0.64134	0.53888	0.69456	0.63818	0.4329	-0.25564	-0.32918	-0.56404	-0.61876	-0.49168	-0.59577	-0.018976	0.62881	0.34846	-0.4528	-0.47225	-0.35193	0.24572	0.36253	-0.0085156	-0.29299
BUB1	-0.33934	-0.1072	-0.15596	0.21433	0.27971	0.5063	0.22561	0.536	0.47349	0.56543	-0.019093	-0.101	-0.53029	-0.53881	-0.45217	-0.49357	0.088551	0.45942	0.24224	-0.094786	-0.35332	-0.32012	-0.088551	0.1072	0.069748	-0.43724
CCNB1	-0.31853	-0.041876	-0.038587	0.29908	0.32447	0.52297	0.16865	0.5669	0.41633	0.4205	0.33712	0.082481	-0.63757	-0.64834	-0.29551	-0.61108	0.11838	0.22192	0.35367	-0.24293	-0.095317	-0.084647	0.089562	0.33132	0.25743	-0.41453
PLK1	-0.58554	-0.57563	-0.45994	0.011718	0.35568	0.57019	0.55644	0.609	0.60412	0.539	0.20417	-0.058821	-0.3796	-0.62268	-0.70984	-0.42995	0.062867	0.28505	0.4263	-0.11376	-0.34097	-0.39938	-0.20374	0.3621	-0.018208	-0.37461
PTTG1	-0.42405	-0.42253	-0.25329	-0.40015	0.25227	0.017539	0.19757	0.34093	0.12153	0.33059	0.311	0.18774	0.1577	-0.15865	-0.2549	-0.31541	-0.10139	0.31574	0.10437	0.16288	0.010385	-0.17153	-0.2131	0.2214	-0.027984	-0.17637
RAD21	-0.27394	-0.56418	-0.14201	0.15365	0.16799	0.12925	0.18699	0.29062	0.13747	0.28742	0.069194	0.015583	-0.27205	-0.27857	-0.17341	-0.13243	-0.037426	0.25176	0.17375	0.19268	0.010386	-0.094702	-0.27625	0.22682	0.025859	-0.021047
VEGFC	-0.16596	0.024826	-0.43806	0.057995	-0.11431	0.19221	0.15541	0.37331	0.30648	0.40966	-0.15133	0.16223	-0.071104	-0.35484	0.019532	-0.30547	0.13	0.13232	0.32514	-0.19412	0.15767	-0.30588	0.1952	0.050683	0.039338	-0.037581
CDKN3	-0.37776	-0.37111	-0.3083	-0.10757	0.17539	0.25178	0.30148	0.5238	0.41373	0.37687	0.3181	0.3084	0.032651	-0.31134	-0.30745	-0.60654	-0.1346	0.1387	0.065881	-0.20544	-0.1572	-0.10414	-0.24599	0.11927	0.16064	-0.097193

## Sheet: Data_TT3
Fuzzified gene expression values (transformed as described in Methods).
Time	0	0	1	2	3	4	5	6	7	8	9	10	11	12	13	14	15	16	17	18	19	20	21	22	23	24	25	26	27	28	29	30	31	32	33	34	35	36	37	38	39	40	41	42	43	44	45	46
CCNE1	0.16451	0.15383	-0.012364	-0.058766	-0.11944	-0.27851	-0.20378	-0.36677	-0.35675	-0.22152	-0.31157	-0.088349	0.012043	0.29352	0.50678	0.37	0.50822	0.23721	0.30854	-0.012684	-0.15207	-0.27438	-0.21308	-0.3605	-0.22518	-0.14134	0.087387	0.21961	0.19122	0.38677	0.22874	0.17951	0.17507	0.017026	-0.14361	-0.25827	-0.21448	-0.35963	-0.25255	-0.26096	-0.060845	-0.018599	0.10556	-0.023671	0.17069	0.15041	0.091649	0.089226
E2F1	0.26848	0.29476	0.21601	0.050893	0.12762	-0.14125	-0.235	-0.41274	-0.44723	-0.55384	-0.41464	-0.33935	-0.25994	-0.01372	0.16391	0.12953	0.37975	0.30524	0.43104	0.22283	-0.068998	-0.016709	-0.15537	-0.22629	-0.28676	-0.21507	-0.20744	-0.097602	0.17903	0.28678	0.2645	0.15623	0.23508	0.13427	0.14732	-0.18335	-0.11261	-0.14934	-0.081848	-0.15378	-0.076697	-0.18784	0.038023	0.038155	0.22061	0.24604	0.29878	0.11073
CDC6	0.25896	0.34281	0.36069	0.37397	0.13551	0.094892	-0.053219	-0.28979	-0.36268	-0.39013	-0.30329	-0.15659	-0.18668	0.043317	0.26413	0.35278	0.33207	0.3243	0.4181	0.25969	0.018136	-0.033707	-0.20781	-0.29379	-0.31159	-0.31602	-0.4388	-0.28028	0.13923	0.25139	0.25621	0.22672	0.20235	0.010883	-0.18785	-0.17819	-0.16652	-0.14298	-0.22955	-0.26023	-0.30853	-0.16764	-0.039008	0.087446	0.0041259	0.17798	0.17178	0.11936
PCNA	0.23811	0.26206	0.26092	0.20416	0.068965	-0.14803	-0.15972	-0.31929	-0.3055	-0.46544	-0.35401	-0.32161	-0.19009	-0.23541	-0.048407	-0.0090006	0.26799	0.34558	0.28818	0.24701	-0.015401	0.060696	0.048757	-0.04586	-0.29537	-0.29023	-0.238	-0.038228	-0.018776	0.0052011	0.099549	0.31663	0.15302	0.22731	0.13101	-0.069199	-0.063574	-0.038891	-0.11571	-0.082802	-0.088136	0.0060388	-0.13536	0.0022466	0.03007	0.20826	0.28717	0.26386
RFC4	0.17059	0.25194	0.1495	0.12971	0.15183	0.045906	-0.091722	-0.13113	-0.070266	-0.13273	-0.30521	-0.32773	-0.19377	-0.24838	0.033931	0.11416	0.12377	0.15727	0.11791	0.060809	0.035011	0.077912	-0.081509	-0.025516	-0.16474	-0.20678	-0.18772	-0.11895	0.064636	0.045003	0.11231	0.15041	0.07177	0.062669	-0.033698	-0.032442	-0.11743	-0.069387	-0.11044	-0.010358	-0.022245	0.014352	-0.087076	0.096771	0.076729	0.15858	0.10938	0.14525
DHFR	0.22561	0.31026	0.2692	0.22561	0.20864	0.13178	0.069748	-0.044491	-0.006366	-0.18555	-0.21433	-0.25314	-0.20864	-0.088551	-0.088551	0.076031	0.038151	0.19137	0.088551	0.082299	-0.094786	0.057142	-0.050821	0.057142	0	-0.11953	-0.31521	-0.33934	-0.044491	-0.031805	0.031805	0.14392	0.11338	0.063451	-0.050821	0	-0.1072	-0.063451	0	-0.13178	0	-0.069748	-0.13178	0.006366	0.076031	-0.012731	0.094786	-0.057142
RRM2	0.36931	0.45477	0.46207	0.39502	0.35478	0.36933	0.23596	0.03817	0.00963	-0.14638	-0.22804	-0.040291	-0.28894	-0.34447	-0.13694	0.051382	0.19032	0.30363	0.44822	0.40193	0.30654	0.25774	0.14667	0.0055435	-0.049367	-0.3457	-0.57875	-0.45324	-0.15133	-0.24324	0.016888	0.027693	0.15748	-0.010247	0.017688	-0.052177	0.019495	0.0066238	-0.087262	-0.12603	-0.42524	-0.30099	-0.19018	-0.16331	-0.36189	-0.20377	-0.093073	-0.020476
RAD51	0.24988	0.22934	0.070103	0.15662	0.19566	0.23142	0.15397	0.10433	0.0031271	0.10946	0.057683	-0.1157	-0.22409	-0.22997	-0.078899	-0.065682	0.023807	0.14798	0.093681	0.18751	0.11795	0.080607	0.08125	0.023213	-0.031589	-0.21316	-0.23889	-0.2525	-0.23714	-0.020975	-0.068699	0.013048	0.19177	0.18147	0.18428	0.17609	0.067105	-0.10485	-0.069944	-0.10304	-0.19711	-0.23511	-0.23286	-0.19237	-0.28466	-0.068409	-0.031305	0.13816
CDC2	0.20292	0.17969	0.076031	0.25314	0.20292	0.34404	0.39727	0.51552	0.59186	0.54707	-0.16788	-0.54977	-0.59637	-0.6094	-0.56795	-0.42955	-0.29005	-0.019093	0.088551	0.30024	0.27971	0.40967	0.39727	0.38017	0.18555	-0.20292	-0.40967	-0.45581	-0.38451	-0.32981	-0.32012	0	0.1072	0.3487	0.3487	0.25853	0.26388	0.25314	0.101	-0.088551	0.012731	-0.27447	-0.32012	-0.23119	-0.35332	-0.057142	-0.13786	0.019093
TOP2A	-0.11295	-0.15462	-0.15274	-0.105	-0.096299	0.23343	0.3524	0.45242	0.50305	0.51668	0.12697	-0.31354	-0.44798	-0.56225	-0.60078	-0.53632	-0.45011	-0.24895	-0.015609	0.12187	0.11727	0.40688	0.30784	0.43006	0.36016	0.11038	-0.21564	-0.32244	-0.34083	-0.33554	-0.32809	-0.084996	0.12225	0.27764	0.38814	0.333	0.26145	0.30707	0.18126	0.21617	0.14739	0.027139	-0.19974	-0.11916	-0.22648	-0.15337	-0.068811	-0.031713
CCNF	-0.3346	-0.3487	-0.2849	-0.36244	-0.19137	0.069748	0.47349	0.55772	0.59637	0.50941	0.15596	-0.101	-0.3487	-0.33934	-0.43342	-0.33934	-0.3487	-0.24224	-0.14392	0.088551	0.3888	0.50317	0.3346	0.42565	0.30527	0.101	-0.14392	-0.29005	-0.18555	-0.20864	-0.23119	-0.11953	0.019093	0.17969	0.3346	0.32012	0.32499	0.20864	0.17969	-0.012731	0.025451	-0.1072	-0.069748	-0.27447	-0.30527	-0.22561	-0.31026	-0.069748
CCNA2	0.085763	-0.063273	-0.037192	0.16301	-0.032758	0.23374	0.28218	0.36413	0.27933	0.38003	0.25605	0.28482	-0.12008	-0.28303	-0.43604	-0.36655	-0.30827	-0.16835	0.14534	0.14122	0.059163	0.32346	0.2923	0.28978	0.28687	0.11227	-0.16886	-0.39798	-0.27382	-0.30456	-0.18955	-0.22472	-0.012519	0.033321	0.071882	0.015264	0.15575	0.1912	0.1469	0.1379	-0.10047	0.0092412	-0.21134	-0.13653	-0.34744	-0.18143	-0.27542	-0.025005
STK15	-0.36411	-0.41928	-0.4082	-0.23554	-0.3208	0.14404	0.36129	0.51211	0.58188	0.56567	0.50239	0.43618	-0.0037987	-0.31731	-0.51736	-0.55725	-0.59162	-0.40104	-0.32477	-0.039325	0.10564	0.36117	0.37746	0.48192	0.401	0.25314	-0.056846	-0.28106	-0.27808	-0.43413	-0.34133	-0.14979	-0.11591	0.16754	0.30147	0.34525	0.3605	0.36813	0.24626	0.22117	0.26224	-0.061582	-0.12812	-0.11857	-0.26616	-0.28907	-0.21919	-0.058333
BUB1	-0.19716	-0.20864	-0.24771	-0.24224	-0.1738	0.038151	0.076031	0.30527	0.35332	0.44478	0.43724	0.2849	0.22561	0.044491	-0.21999	-0.35332	-0.29005	-0.27971	-0.21999	0.038151	-0.038151	0.15596	0.30527	0.40144	0.3346	0.37139	0.025451	-0.13178	-0.23673	-0.27971	-0.46299	-0.17969	-0.11953	-0.12567	0.1738	0.12567	0.23119	0.19137	0.101	0.15596	0.13786	0.063451	-0.11338	-0.14995	-0.21999	-0.13786	-0.25853	-0.13786
CCNB1	-0.065064	-0.21398	-0.285	-0.097168	-0.002633	0.12993	0.037848	0.041214	0.17471	0.27646	0.31911	0.22796	0.087793	-0.11887	-0.097797	-0.21799	-0.25898	-0.13352	-0.077481	-0.0032251	-0.10705	0.016047	0.072227	0.17885	0.18864	-0.0023256	-0.1543	0.097679	0.0011033	-0.10207	-0.066195	-0.0029813	-0.16581	-0.011186	0.063768	0.18748	0.028567	-0.0034562	0.20438	-0.037438	0.11772	-0.037985	0.07547	0.028414	-0.17219	0.098223	-0.1589	0.030102
PLK1	-0.48017	-0.52466	-0.51563	-0.44139	-0.47806	-0.041147	0.25129	0.35537	0.47106	0.58402	0.44897	0.46101	0.2955	0.052181	-0.37679	-0.49721	-0.59207	-0.38056	-0.39085	-0.21629	0.071415	0.29096	0.3949	0.52922	0.54325	0.4326	0.20362	-0.025792	-0.19829	-0.36336	-0.42558	-0.24257	-0.1949	0.0045161	0.29963	0.40938	0.34253	0.39642	0.37048	0.30449	0.2878	0.068655	-0.099677	-0.060205	-0.26792	-0.26165	-0.36233	-0.19366
PTTG1	-0.33988	-0.37681	-0.45257	-0.17622	-0.38575	-0.20176	-0.029989	0.12186	0.29021	0.31987	0.19335	0.079127	0.17638	0.18256	-0.065353	0.032822	-0.21611	-0.141	-0.26937	-0.24943	-0.18862	0.050745	0.11103	0.30767	0.242	0.30162	0.21768	0.35767	-0.0043875	-0.02146	-0.25903	-0.11998	-0.18296	0.0042405	-0.042615	0.11217	0.11472	0.12008	0.11221	0.19814	0.27952	0.22526	-0.030717	0.040922	0.0086047	-0.058118	-0.15768	-0.023935
RAD21	-0.14188	-0.23168	-0.16209	-0.11184	-0.20367	-0.20844	-0.079496	0.061731	-0.016945	0.011438	0.15949	0.2613	0.15451	0.077599	-0.20794	-0.10163	-0.34206	-0.12386	-0.21492	0.010132	-0.27265	0.21705	0.04595	0.25065	0.25694	0.23417	-4.0744e-05	-0.060595	-0.069502	-0.17938	-0.15265	-0.14373	-0.021595	-0.059683	0.094992	0.099187	0.085975	0.18587	0.13658	0.20861	0.1928	0.094083	0.16731	0.11779	0.031977	0.018365	-0.0787	0.057345
VEGFC	-0.36407	-0.32196	-0.30715	-0.17961	-0.044866	-0.086435	0.027484	0.21644	0.35305	0.3341	0.33525	0.25338	0.18918	-0.071278	-0.086023	-0.20075	-0.16482	-0.24978	-0.19789	-0.24471	0.075495	0.034764	0.14631	0.2141	0.33122	0.21598	0.28176	0.025353	-0.15218	-0.13825	-0.2484	-0.12342	-0.27879	-0.042163	0.16233	0.18442	0.13938	0.1864	0.17021	0.11664	0.24096	0.11705	-0.057704	-0.0081375	-0.13878	-0.26123	-0.075939	-0.19339
CDKN3	-0.28558	-0.19205	-0.28903	-0.42706	-0.28073	-0.24433	-0.045969	0.21149	0.21132	0.36737	0.078584	0.26196	-0.032469	0.10427	-0.036046	-0.14169	-0.036029	-0.17068	-0.27661	-0.13476	-0.1859	0.042821	0.050863	0.38483	0.28101	0.26632	0.15594	0.1988	-0.10787	-0.025152	-0.15007	-0.23313	-0.013557	-0.068702	-0.016071	0.17412	0.11959	0.099608	0.034792	0.29226	0.12645	0.13753	-0.056331	-0.0077377	-0.0089528	0.04367	-0.059526	0.011117

## Sheet: Data_TN
Fuzzified gene expression values (transformed as described in Methods).
Time	0	2	4	6	8	10	12	14	16	18	20	22	24	26	28	30	32	34	36
CCNE1	-0.41823	-0.47508	-0.44291	0.2572	0.50052	0.44062	0.2177	-0.029643	-0.13623	-0.34027	-0.17218	0.27713	0.35119	0.18769	0.064446	0.042075	-0.02977	-0.016405	-0.019304
E2F1	-0.1364	-0.61198	-0.31785	0.23308	0.20082	0.39113	-0.090973	0.31167	-0.21366	-0.41056	-0.080237	0.10946	0.29448	-0.15447	0.28597	0.21977	-0.35421	-0.031685	0.45703
CDC6	-0.54223	-0.42042	-0.27475	0.25177	0.40967	0.39376	0.32572	-0.041541	-0.23172	-0.44881	-0.17631	-0.21529	0.063159	0.21905	0.22113	-0.032278	0.053447	0.16294	0.041613
PCNA	-0.013776	-0.42698	-0.086895	0.36912	0.40646	0.47632	-0.13046	0.48703	-0.15685	-0.42581	-0.39637	-0.051772	0.11085	-0.3051	0.30329	0.17834	-0.50184	0.06906	0.18688
RFC4	-0.44661	-0.24844	-0.20131	-0.10189	0.30551	0.34893	0.070562	0.15376	-0.024739	-0.13695	-0.14827	-0.16212	-0.049997	-0.1952	0.020325	0.11597	0.060524	0.1595	0.093482
DHFR	-0.37139	-0.082299	-0.101	-0.30024	-0.025451	0.019093	0.094786	0.057142	0.101	-0.13178	0.076031	-0.14392	-0.12567	-0.1072	0.050821	0.025451	0.031805	0.13178	0.21433
RRM2	-0.25523	-0.040376	-0.24929	-0.35294	-0.24917	0.045084	0.33011	0.38249	0.32653	-0.040395	-0.056618	-0.40273	-0.39625	-0.26074	0.13078	0.087708	-0.11864	0.12254	0.23068
RAD51	-0.024779	0.060312	-0.036259	-0.23667	-0.33971	-0.052203	0.16239	0.1322	0.03576	-0.14956	-0.16413	-0.10558	-0.12681	-0.040421	-0.030266	0.049677	0.2118	0.075323	0.18184
CDC2	-0.74387	-0.75329	-0.78306	-0.68162	-0.52152	-0.16788	0.20864	0.59186	0.59412	0.45942	0.42565	-0.44478	-0.32499	-0.21433	0.20864	0.35332	0.39305	0.6237	0.55245
TOP2A	-0.66198	-0.73063	-0.71932	-0.62816	-0.61514	-0.42026	-0.16316	0.55797	0.57608	0.50775	0.4464	-0.27659	-0.29098	-0.49011	0.1974	0.40256	0.33022	0.59336	0.61722
CCNF	-0.063451	-0.050821	-0.51552	-0.54707	-0.47349	-0.38017	0.17969	0.3579	0.48701	0.32981	0.21433	-0.2692	-0.36693	-0.24771	-0.16788	-0.094786	0.25314	0.22561	0.38017
CCNA2	0.073015	0.22561	0.019424	-0.54583	-0.63728	-0.51525	-0.39667	0.27221	0.35468	0.27302	0.46926	-0.39773	-0.40816	-0.57209	-0.057129	0.11232	-0.030493	0.49748	0.47125
STK15	0.57412	0.56778	0.44218	-0.54132	-0.73447	-0.61245	-0.51847	0.34381	0.39359	0.35826	0.52145	-0.17781	-0.51102	-0.59216	-0.37674	-0.11169	0.24566	0.43612	0.29707
BUB1	0.41774	0.11953	0.20864	-0.31521	-0.58019	-0.5	-0.46299	0.35332	0.40144	0.37139	0.5063	-0.16788	-0.30024	-0.48368	-0.24224	-0.057142	0.063451	0.13786	0.32012
CCNB1	0.30154	0.26722	0.25076	-0.13968	-0.30378	-0.30645	-0.094288	-0.012247	0.056416	0.034937	0.37118	0.1468	-0.13543	-0.41914	-0.15467	-0.29303	0.29168	0.26052	-0.11826
PLK1	0.35361	0.40215	0.068209	-0.54148	-0.69745	-0.66298	-0.51067	-0.010735	0.33695	0.42787	0.45379	0.071601	-0.4566	-0.41368	-0.28329	-0.26419	0.35957	0.47606	0.51807
PTTG1	0.45472	0.13433	0.25694	0.11578	-0.21045	-0.49436	-0.4513	-0.16397	0.039116	0.19465	0.38763	0.24694	-0.18418	-0.27625	-0.36537	-0.41147	0.040449	0.27918	0.32601
RAD21	-0.25585	0.26113	-0.074706	-0.090688	-0.28041	-0.36994	-0.28842	-0.099723	-0.00012032	-0.12855	0.23845	-0.35933	-0.30701	-0.44621	-0.175	-0.073786	0.075642	0.33684	0.54688
VEGFC	0.47401	0.038256	0.33208	-0.025675	-0.5085	-0.42334	-0.29927	-0.0036121	0.18104	0.20049	0.34909	0.085305	-0.13614	-0.1546	-0.18986	-0.27251	-0.028701	0.3065	0.083888
CDKN3	0.41528	-0.032112	0.30097	-0.028526	-0.33821	-0.38038	-0.47996	0.12308	0.0017271	0.10641	0.43022	0.47692	-0.070102	-0.29863	-0.2669	-0.26769	-0.25955	0.23328	0.34506

## Sheet: Data_Shake
Fuzzified gene expression values (transformed as described in Methods).
Time	0	0	2	4	6	8	10	12	14
CCNE1	-0.30049	-0.19819	-0.23948	0.25762	0.50688	0.28127	0.015002	-0.352	-0.17454
E2F1	-0.2037	-0.036063	-0.38365	-0.21915	0.23614	0.13085	0.37583	0.15712	-0.14016
CDC6	0.056015	0.20881	-0.32225	-0.17146	0.11759	0.34453	0.15722	0.022126	-0.27089
PCNA	-0.37766	-0.25273	-0.26978	-0.31518	0.1306	0.43752	0.23275	0.28745	-0.30922
RFC4	0.15037	0.20772	-0.20379	-0.0017195	0.2411	-0.021028	-0.18449	0.12595	-0.06293
DHFR	0.11338	0.19137	-0.057142	0.044491	0.1072	-0.076031	-0.076031	0	-0.050821
RRM2	0.13732	0.26746	-0.31633	-0.21747	-0.003819	-0.11194	0.07858	0.35846	0.01529
RAD51	0.28734	0.43666	-0.28603	-0.099615	0.12839	0.0069841	0.23773	-0.25308	-0.025688
CDC2	0.19137	0.076031	-0.27447	-0.15596	-0.082299	-0.006366	0.14392	-0.044491	0.32981
TOP2A	-0.011836	0.19859	-0.22468	-0.31339	-0.34153	-0.076524	0.12401	0.29192	0.37364
CCNF	-0.025451	0.14392	-0.47349	-0.050821	-0.082299	-0.12567	-0.17969	0.46652	0.39727
CCNA2	0.50699	0.49168	-0.13248	-0.095506	-0.35662	-0.26304	0.12906	-0.10698	0.28128
STK15	0.61256	0.66309	0.24014	-0.42643	-0.32095	-0.54652	-0.38405	0.20783	0.44718
BUB1	0.36693	0.42955	0.13178	0.012731	-0.23673	-0.13786	-0.30024	0.006366	0.082299
CCNB1	0.5733	0.16637	0.1823	0.011499	-0.2194	-0.30594	-0.16321	-0.021215	0.11423
PLK1	0.5357	0.55253	0.23343	-0.14185	-0.38209	-0.64369	-0.42053	0.44466	0.47687
PTTG1	0.36466	0.46612	0.30733	0.22409	0.22422	-0.15535	-0.42924	-0.2685	-0.26075
RAD21	0.26213	0.18309	0.13871	-0.084754	-0.11785	-0.11624	-0.0083717	-0.088556	0.033413
VEGFC	0.16649	0.30529	0.38135	-0.14247	-0.038431	-0.10971	-0.45611	0.14327	-0.084754
CDKN3	-0.22511	0.57778	0.45962	-0.025024	0.46685	0.40837	-0.52821	-0.55033	-0.4316
